# Supplementary material for: CD22 TCR-engineered T cells exert antileukemia cytotoxicity without causing inflammatory responses
Source: Sci Adv. 2025 Apr 9;11(15):eadq4297. doi: 10.1126/sciadv.adq4297 (PMC11980841; doi:10.1126/sciadv.adq4297)
Supplement: Supplementary file 2 — Datasheet S1 [file sciadv.adq4297_data_s1.zip]

Archive with 1 entries (1 files):
- adq4297_data_s1.xlsx
