# Supplementary material for: CD22 TCR-engineered T cells exert antileukemia cytotoxicity without causing inflammatory responses
Source: Sci Adv. 2025 Apr 9;11(15):eadq4297. doi: 10.1126/sciadv.adq4297 (PMC11980841; doi:10.1126/sciadv.adq4297)
Supplement: Supplementary file 2 — Datasheet S1 [file sciadv.adq4297_data_s1.zip › adq4297_data_s1.xlsx]

## Sheet: Supple Datasheet S1 description
Supplementary Datasheet S1
Representative clinical trials and tested cell doses of various CAR-T cells and TCR-T cells are summarized.
Sheet "CAR": CAR-T cell clinical trials
Sheet "TCR": TCR-T cell clinical trials
Abbreivations:
ALL	Acute lymphoblastic leukemia
allo SCT	Allogeneic stem cell transplantation
AML	Acute myeloid leukemia
B-ALL	B-cell acute lymphoblastic leukemia
BCL	B-cell lymphoma
B-LLy	B-cell lymphoblastic lymphoma
CAR	Chimeric antigen receptor
CLL	Chronic lymphocytic leukemia
CMV	Cytomegalovirus
DL	Dose level
DLBCL	Diffuse large B-cell lymphoma
EBV	Epstein-Barr Virus
FL	Follicular lymphoma
HLA	Human leukocyte antigen
HPV	Human papillomavirus
IV	Intravenous
LBCL	Large B-cell lymphoma
MCPyV	Merkel cell polyomavirus
MM	Multiple myeloma
N/A	Not applicable
NHL	Non-Hodgkin's lymphoma
NSCLC	Non-small cell lung cancer
PMID	Pubmed ID
r/r	Relapsed / refractory
RRMM	Relapsed / refractory multiple myeloma
scFv	Single-chain variable fragment
TCR	T cell receptor

## Sheet: CAR
NCT# (clinicaltrials.gov)	Trial name	Clinical trial phase	Product name	Target antigen	scFv clone	Costimulatory domain	Extracellular hinge / transmembrane domain	Disease	Patient group	Cell dose	Cell dose, unit	Cell dose comment	Route of administration	Clinical results, PMID reference and/or DOI	Preclinical reference, PMID, FDA STN, patent, and/or protocol #
NCT00466531	N/A	Phase I	19-28z CAR T cells	CD19	PG13-1928z clone 3	CD28	CD28 / CD28	r/r CLL or r/r indolent B-NHL	Adults	1.2e7 to 3e7 (stage 1), 3e7 (stage 2A), 0.4e7 to 1e7 (stage 2B), 3e7 (stage 3)	19-28z+ T cells per kg	Single infusion (stage 1 and stage 2A). Split dose, one-third of planned total CAR T cell dose administered on day 0 (first infusion) and remaining dose administered day 1 (second infusion, stage 2B and stage 3)	IV	30938714, 21849486	19238016
NCT01044069	N/A	Phase I	19-28z CAR T cells	CD19	PG13-1928z clone 3	CD28	CD28 / CD28	Relapsed B-ALL	Adults	1e7 (DL1), 3e7 (DL2), 1e8 (DL3)	19-28z+ T cells per kg	Single infusion	IV	29385376	19238016
NCT01860937	N/A	Phase I	19-28z CAR T cells	CD19	PG13-1928z clone 3	CD28	N/A / CD28	r/r B-ALL	Children and adults	3e6 (stage 1), 1e6 or 3e6 (stage 2 and stage 3)	19-28z+ T cells per kg	Single infusion without pretreatment of disease (stage 1), single infusion with pretreatment disease and low dose cyclophosphamide (stage 2), single infusion with pretreatment of disease and high dose of cyclophosphamide (stage 3)	IV	31650176, DOI: 10.1182/blood.V126.23.2533.2533	17855649
NCT01593696	N/A	Phase I	CD19.28ζ-CAR T cells	CD19	FMC63	CD28	CD28 / CD28	r/r B-ALL	Children and adults	1e6 (DL1), 3e6 (DL2)	Transduced CAR T cells per kg	Single infusion	IV	25319501, 33764809	19561539
NCT01626495	N/A	Phase I/IIa	Tisagenlecleucel	CD19	FMC63	4-1BB	CD8α / CD8α	r/r CD19+ B cell malignancies	Children and adults	1e7 to 10e7 (<50kg), 5e8 to 50e8 (≥50kg)	Transduced T cells per kg (<50 kg), transduced T cells (≥50 kg)	Split dosing, three infusions (10% on day 0, 30% on day 1, 60% on day 2)	IV	25317870, 27632680	14961035, Protocol #CHP-959 (accessed from clinicaltrials.gov)
NCT00924326	N/A	Phase I/II	FMC63-28Z	CD19	FMC63	CD28	CD28 / CD28	DLBCL or CLL	Adults	1e6 (DL1), 2.5e6 (DL2), 5e6 (DL3)	CAR+ T cells per kg	Single infusion	IV	25154820	19561539
NCT02030834	N/A	Phase IIa	Tisagenlecleucel	CD19	FMC63	4-1BB	CD8α / CD8α	r/r DLBCL or FL	Adults	1e8 to 5e8	CART-19 transduced T cells (flat dose)	Single infusion	IV	29226764	14961035
NCT01087294	N/A	Phase I	Anti-CD19 CAR T cells	CD19	FMC63	CD28	CD28 / CD28	B-cell malignancies	Adults	0.4e6 to 7.8e6	Anti-CD19 CAR expressing T cells per kg	Single infusion	IV	24055823	19561539
NCT02374333	N/A	Phase I	huCART19	CD19	FMC63	4-1BB	N/A / N/A	r/r B-ALL or B-LLy	Children and adults	3e5 to 3e7 (initial dose), 2e5 to 6e6 (amended dose)	Transduced huCART19 cells per kg	Single infusion (for initial and amended dose). Some patients were reinfused within 6 months of the first infusion due to concern for loss of huCART19 persistence.	IV	34156874
NCT01865617	N/A	Phase I/II	CD19-CAR T cells	CD19	FMC63	4-1BB	IgG4 / CD28	r/r B-cell malignancies	Adults	2e5 (DL1), 2e6 (DL2), 2e7 (DL3)	EGFRt+ cells per kg	Single infusion	IV	34666344, 27605551	DOI: 10.1016/j.clml.2019.09.267
NCT02028455	PLAT-02	Phase I/II	SCRI-CAR19v2	CD19	FMC63	4-1BB	IgG4 / CD28	r/r CD19+ B-ALL	Children and adults	0.5e6 (DL1), 1e6 (DL2), 5e6 (DL3), 10e6 (DL4)	CAR+ T cells per kg	Single infusion. A second infusion of 0.5e6 or 1e6 CAR+ T cells per kg was adminstered if less than 5% detectable modified T cells in peripheral blood >30 days after initial dose.	IV	28408462	Protocol #PLAT-02 (accessed from clinicaltrials.gov)
NCT02348216	ZUMA-1	Phase I/II	Axicabtagene ciloleucel	CD19	FMC63	CD28	CD28 / CD28	Refractory LBCL	Adults	2e6	CAR+ T cells per kg	Single infusion	IV	28129122, 30518502	19561539
NCT02435849	ELIANA	Phase II	Tisagenlecleucel	CD19	FMC63	4-1BB	CD8α / CD8α	r/r B-ALL	Children and adults	0.2e6 to 5.4e6	CAR+ viable T cells per kg	Single infusion	IV	DOI: 10.1182/blood-2018-99-112599	14961035
NCT02445248	JULIET	Phase II	Tisagenlecleucel	CD19	FMC63	4-1BB	CD8α / CD8α	r/r LBCL	Adults	0.1e8 to 6e8	Viable transduced CAR-T cells (flat dose)	Single infusion	IV	34516954	14961035
NCT02935257	ALLCAR19	Phase I	Obecabtagene autoleucel	CD19	CAT13.1E10	4-1BB	CD8αSTK / CD8α	r/r B-ALL	Adults	100e6 (first infusion) and 310e6 (second infusion, BM blasts ≤20%), 10e6 (first infusion) and 400e6 (second infusion, BM blasts >20%)	AUTO1 CAR-T cells (flat dose)	Split dose, first infusion day 0 and second infusion on day 9 (BM blasts ≤20% and >20%)	IV	34464155	31477906
NCT01029366	N/A	Phase I	Tisagenlecleucel	CD19	FMC63	4-1BB	CD8α / CD8α	r/r CD19+ B cell malignancies	Adults	1.5e7 to 5e9 (first dose), 1.5e7 to 5e9 (second dose)	Transduced CAR-T cells (flat dose)	Split dosing, three infusions (10% on day 0, 30% on day 1, 60% on day 2) (first dose). Single infusion on day 11 (second dose)	IV	31815579	14961035
NCT02659943	N/A	Phase I	Hu19-CD828Z	CD19	47G-4	CD28	CD8α / CD8α	BCL	Adults	0.66e6 (DL1), 2e6 (DL2), 6e6 (DL3)	CAR+ T cells per kg	Single infusion	IV	31959992	28807568
NCT02631044	TRANSCEND-NHL-001	Phase I	Lisocabtagene maraleucel	CD19	FMC63	4-1BB	IgG4 / CD28	r/r LBCL	Adults	50e6 (DL1), 50e6 (first dose) and 50e6 (second dose) (DL1D), 100e6 (DL2), 150e6 (DL3)	CAR+ T cells (flat dose)	Single infusion except for dose level 1D. 50e6 total CAR+ T cells were infused on day 1 (first infusion) and day 15 (second infusion, DL1D).	IV	32888407, DOI: 10.1182/blood.2023020854	125714/0
NCT02601313	ZUMA-2	Phase II	Brexucabtagene autoleucel	CD19	FMC63	CD28	CD28 / CD28	r/r mantle cell lymphoma	Adults	2e6	Anti-CD19 CAR+ T cells per kg	Single infusion	IV	32242358, 35658525	19561539
NCT03105336	ZUMA-5	Phase II	Axicabtagene ciloleucel	CD19	FMC63	CD28	CD28 / CD28	r/r indolent NHL, r/r FL, or marginal zone lymphoma	Adults	2e6	Anti-CD19 CAR-T cells per kg	Single infusion	IV	34895487, 37879047	19561539
NCT02030847	N/A	Phase II	Tisagenlecleucel	CD19	FMC63	4-1BB	CD8α / CD8α	r/r ALL	Adults	1.5e7 to 5e9	Transduced CAR-T cells (flat dose)	Split dosing, three infusion (10% on day 1, 30% on day 2, 60% on day 3). Second dose of CART-19 cells (1.5e7 to 5e9 transduced CAR-T cells) between days 11 to 14.	IV	31815579	14961035
NCT02614066	ZUMA-3	Phase I/II	Brexucabtagene autoleucel	CD19	FMC63	CD28	CD28 / CD28	r/r B-ALL	Adults	0.5e6 (DL1), 1e6 (DL2), 2e6 (DL3)	CAR-T cells per kg	Single infusion	IV	33827116, 34097852	19561539
NCT03310619	PLATFORM	Phase I/II	Lisocabtagene maraleucel	CD19	FMC63	4-1BB	IgG4 / CD28	r/r B-NHL	Adults	50e6 (DL1), 100e6 (DL2)	CAR+ T cells (flat dose)	Single infusion	IV	DOI: 10.1002/hon.128_2629	125714/0
NCT03960840	N/A	Phase I/II	Rapcabtagene Autoleucel	CD19	FMC63	4-1BB	CD8α / CD8α	r/r DLBCL	Adults	2.5e6 (DL1), 12.5e6 (DL2), 25e6 (DL3), 40e6 (DL4)	CAR+ viable T cells (flat dose)	Single infusion	IV	37249512, DOI: 10.1182/blood-2022-162520
NCT03575351	TRANSFORM	Phase III	Lisocabtagene maraleucel	CD19	FMC63	4-1BB	IgG4 / CD28	r/r LBCL	Adults	100e6	CAR+ T cells (flat dose)	Single infusion	IV	36542826	125714/0
NCT03331198	TRANSCEND CLL 004	Phase I/II	Lisocabtagene maraleucel	CD19	FMC63	4-1BB	IgG4 / CD28	LBCL, mantle cell lymphoma, or CLL	Adults	50e6 (DL1), 100e6 (DL2)	CAR+ T cells (flat dose)	Single infusion	IV	37295445	125714/0
NCT03568461	ELARA	Phase II	Tisagenlecleucel	CD19	FMC63	4-1BB	CD8α / CD8α	r/r FL	Adults	0.6e8 to 6e8	CAR+ viable T cells (flat dose)	Single infusion	IV	34921238, 38194692	14961035
NCT03484702	TRANSCEND WORLD	Phase II	Lisocabtagene maraleucel	CD19	FMC63	4-1BB	IgG4 / CD28	r/r aggressive LBCL	Adults	100e6	CAR+ T cells (flat dose)	Single infusion	IV	35619325	125714/0
NCT03570892	BELINDA	Phase III	Tisagenlecleucel	CD19	FMC63	4-1BB	CD8α / CD8α	r/r aggressive B-NHL	Adults	0.6e8 to 6e8	CAR+ viable T cells (flat dose)	Single infusion	IV	34904798	14961035
NCT03391466	ZUMA-7	Phase III	Axicabtagene ciloleucel	CD19	FMC63	CD28	CD28 / CD28	Early r/r LBCL	Adults	2e6	CAR-T cells per kg	Single infusion	IV	34891224	19561539
NCT05338931	N/A	Phase I	AT101	CD19	h1218	4-1BB	CD8α / CD8α	r/r B-NHL	Adults	0.2e6 (DL1), 1e6 (DL2), 5e6 (DL3)	CAR+ T cells per kg	Single infusion	IV	38066564, DOI: 10.1158/1538-7445.AM2023-CT130
NCT04404660	FELIX	Phase Ib/II	Obecabtagene autoleucel	CD19	CAT13.1E10	4-1BB	CD8αSTK / CD8α	r/r B-ALL	Adults	410e6	CD19+ CAR-T cells (flat dose)	Split dose, first infusion on day 1 and second infusion on day 10	IV	DOI:10.1200/JCO.2023.41.16_suppl.7000	31477906
NCT04245839	TRANSCEND FL	Phase II	Lisocabtagene maraleucel	CD19	FMC63	4-1BB	IgG4 / CD28	r/r indolent NHL	Adults	100e6	CAR+ T cells (flat dose)	Single infusion	IV	DOI: 10.1002/hon.3196_LBA4	125714/0
NCT02650414	N/A	Phase I	CART22	CD22	m971	4-1BB	CD8α / CD8α	r/r B-ALL	Children and adults	1e6 to 10e6 (<50kg), 5e8 (≥50kg)	CAR+ cells per kg (<50kg), CAR+ total cells (≥50kg, flat dose)	Split dose, three infusions (10% on day 1, 30% on day 2, 60% on day 3) over three days (<50kg and ≥50kg)	IV	33888899	33888899
NCT02315612	N/A	Phase I	CD22-CAR	CD22	m971	4-1BB	CD8 / CD28	r/r CD22⁺ hematologic malignancies	Children and adults	3e5 (DL1), 1e6 (DL2), 3e6 (DL3)	Transduced CAR-T cells per kg	Single infusion	IV	32286905	23243285
NCT03244306	PLAT-04	Phase I	SCRI-CAR22v1	CD22	m971	4-1BB	IgG4 / CD28	High-risk precursor B-ALL	Children and adults	1e6 (DL1), 3e6 (DL2)	SCRI-CAR22v1 cells per kg	Single infusion	IV	DOI: 10.1182/blood-2021-147928
NCT04088890	N/A	Phase I/Ib	CD22.BB.z-CAR	CD22	m971	4-1BB	CD8 / CD8	r/r LBCL	Adults	1e6 (DL1), 3e6 (DL2)	CAR+ T cells per kg	Single infusion	IV	33512414, DOI: 10.1016/S2666-6367(23)00071-4
NCT04088864	N/A	Phase Ib	CD22.BB.z-CAR	CD22	m971	4-1BB	CD8 / CD8	r/r B-ALL	Children and adults	1e6	CAR+ T cells per kg	Single infusion	IV	38491306
NCT03330691	PLAT-05	Phase I	SCRI-CAR19x22v1	CD19 + CD22	CD19: FMC63, CD22: m971	4-1BB	IgG4 / CD28	r/r B-ALL	Children and adults	1e6 (DL1), 3e6 (DL2)	CAR+ T cells per kg	Single infusion	IV	DOI: 10.1182/blood-2018-99-113126, DOI:10.1200/JCO.2020.38.15_suppl.3035
NCT03241940	N/A	Phase I	CD19-CD22 CAR T cells	CD19 + CD22	CD19: FMC63, CD22: m971	4-1BB	N/A / CD8	r/r B-ALL	Children and adults	1e6 (DL1), 3e6 (DL2), 1e7 (DL3)	CAR-T cells per kg	Single infusion	IV	DOI: 10.1182/blood-2018-99-117445	29155426
NCT02443831	CARPALL	Phase I	CAT/9A8 CART	CD19 + CD22	CD19: CAT13.1E10, CD22: 9A8	4-1BB	CD19: CD8αSTK / CD8α, CD22: CD8αSTK / CD8α	High-risk relapsed CD19+ B-ALL	Children and adults	1e6	CAR-T cells per kg	Single infusion	IV	31477906	36945773
NCT03448393	N/A	Phase I	CD19.22.BBζ	CD19 + CD22	CD19: FMC63, CD22: m971	4-1BB	CD8 / CD8	B-cell malignancies	Children and adults	3e5 (DL1), 1e6 (DL2), 3e6 (DL3)	Transduced CAR-T cells per kg	Single infusion. Four patients reinfused with DL2 dose.	IV	35605184	35605184
NCT03287817	ALEXANDER	Phase I/II	AUTO3	CD19 + CD22	CD19: HD37, CD22: LT22	CD19: OX40, CD22: 4-1BB	CD19: CD8αSTK / N/A CD22: COMP / N/A	r/r LBCL	Adults	50e6 (cohort 1), 50e6 (cohort 2), 150e6 to 450e6 (cohort 3), 150e6 to 450e6 (cohort 4), 150e6 to 450e6 (cohort 5)	AUTO3 T cells (flat dose)	Single infusion alone (cohort 1), single infusion with pembrolizumab (cohort 2 and cohort 3), single infusion with lymphodepletion inpatient (cohort 4), single infusion with lymphodepletion outpatient (cohort 5)	IV	36821767	34642489
NCT03330691	PLAT-05	Phase I	SCRI-CAR19x22v2	CD19 + CD22	CD19: FMC63, CD22: m971	N/A	N/A / N/A	r/r B-ALL	Children and adults	0.5e6 (DL1), 1e6 (DL2), 3e6 (DL3)	CAR+ T cells per kg	Single infusion	IV	DOI: 10.1182/blood-2021-148881
NCT03620058	N/A	Phase I	CART22-65s and huCART19	CD19 + CD22	CD19: FMC63, CD22: CD22-65s	CD19: 4-1BB, CD22: N/A	CD19: N/A / N/A, CD22: N/A / N/A	r/r B-ALL	Adults	2e6 (CART22-65sf2 and huCART19 co-adminstered)	CART22-65sf2 and huCART19 cells per kg	Split dose, two or three infusions of CART22-65sf2 and huCART19 co-adminstered at 1:1 ratio	IV	DOI: 10.1182/blood-2021-153955	WO2018067992A1
NCT03233854	N/A	Phase I/Ib	CD19-22.BB.z-CAR	CD19 + CD22	CD19: FMC63, CD22: m971	4-1BB	CD8 / CD8	r/r B-ALL or LBCL	Adults	1e6 (DL1), 3e6 (DL2), 1e7 (DL3)	Transduced T cells per kg	Single infusion	IV	34312556	30581986
NCT03289455	AMELIA	Phase I/II	AUTO3	CD19 + CD22	CD19: HD37, CD22: LT22	CD19: OX40, CD22: 4-1BB	CD19: CD8αSTK / N/A CD22: COMP / N/A	r/r B-ALL	Children and adults	1e6 (cohort 1), 3e6 (cohort 2), 5e6 (cohort 3)	CAR+ T cells per kg	Single infusion	IV	34642489	34642489
NCT05607420	NatHaLi-01	Phase I/IIa	UCART20x22	CD20 + CD22	CD20: 2F2, CD22: m971	CD20: 4-1BB, CD22: 4-1BB	CD20: CD8α / CD8α, CD22: CD8α / CD8α	r/r B-NHL	Adults	50e6 (DL1), 150e6 (DL2), 450e6 (DL3)	UCART20x22 T cells (flat dose)	Single infusion	IV	37257169
NCT02215967	N/A	Phase I	CAR-BCMA	BCMA	C11D5.3	CD28	CD8α / CD8α	Poor-prognosis relapsed MM	Adults	0.3e6 (DL1), 1e6 (DL2), 3e6 (DL3), 9e6 (DL4)	CAR+ T cells per kg	Single infusion	IV	29812997	23344265
NCT02658929	CRB-401	Phase I	Idecabtagene vicleucel	BCMA	C11D5.3	4-1BB	CD8α / CD8α	RRMM	Adults	50e6 (DL1), 150e6 (DL2), 450e6 (DL3), 800e6 (DL4)	CAR+ T cells (flat dose)	Single infusion	IV	37592106	29641319
NCT03338972	N/A	Phase I	FCARH143	BCMA	N/A	4-1BB	IgG4-CH2-CH3 / CD28	Advanced stage high-risk MM	Adults	50e6 (DL1), 150e6 (DL2), 300e6 (DL3), 450e6 (DL4)	EGFRt+ cells (flat dose)	Single infusion	IV	DOI: 10.1182/blood-2018-99-117729	Protocol #9762 (accessed from clinicaltrials.gov)
NCT03070327	N/A	Phase I	MCARH171	BCMA	171	4-1BB	CD8α / CD8α	RRMM	Adults	72e6 (DL1), 137e6 (DL2), 475e6 (DL3), 818e6 (DL4)	Viable CAR+ T cells (flat dose)	Up to three infusions were adminstered over up to 7 days for each dose level	IV	DOI: 10.1182/blood-2018-99-119717	29678657
NCT03274219	CRB-402	Phase I	bb21217	BCMA	C11D5.3	4-1BB	CD8α / CD8α	RRMM	Adults	150e6 (DL1), 300e6 (DL2), 450e6 (DL3)	CAR+ T cells (flat dose)	Single infusion	IV	DOI: 10.1182/blood-2021-146518	29641319
NCT03430011	EVOLVE	Phase I/II	Orvacabtagene Autoleucel	BCMA	125	4-1BB	CD8α / CD8α	RRMM	Adults	50e6 (DL1), 150e6 (DL2), 300e6 (DL3), 450e6 (DL4), 600e6 (DL5)	CAR+ T cells (flat dose)	Single infusion	IV	DOI:10.1200/JCO.2020.38.15_suppl.8504	29678657
NCT03090659	LEGEND-2	Phase I/II	Ciltacabtagene autoleucel	BCMA	VHH1 and VHH2	4-1BB	CD8α / CD8α	RRMM	Adults	0.07e6 to 2.1e6	CAR+ T cells per kg	Split dose, 3 infusions (20%, 30%, and 50% of total dose) adminstered over 7 days	IV	30572922, 35794616
NCT02546167	N/A	Phase I	CART-BCMA	BCMA	10 (CAR-BCMA10)	4-1BB	CD8α / CD8α	RRMM	Adults	1e7 to 5e7 (cohort 2), 1e8 to 5e8 (cohort 1 and cohort 3)	CART-BCMA+ T cells (flat dose)	Single infusion alone (cohort 1), single infusion with cyclophosphamide (cohort 2 and cohort 3).	IV	30896447	29899820
NCT03602612	N/A	Phase I	FHVH-BCMA-T	BCMA	FHVH33 (contains a fully human heavy-chain variable domain (FHVH))	4-1BB	CD8α / CD8α	RRMM	Adults	0.75e6 (DL1), 1.5e6 (DL2), 3e6 (DL3)	CAR+ T cells per kg	Single infusion	IV	DOI: 10.1182/blood-2019-129088
NCT03548207	CARTITUDE-1	Phase Ib/II	Ciltacabtagene autoleucel	BCMA	VHH1 and VHH2	4-1BB	CD8α / CD8α	RRMM	Adults	0.5e6 to 1e6	CAR+ viable T cells per kg	Single infusion	IV	34175021, DOI: 10.1182/blood-2019-121731
NCT04093596	UNIVERSAL	Phase I	ALLO-715	BCMA	P5A2	4-1BB	CD8α / CD8α	RRMM	Adults	40e6 (DL1), 160e6 (DL2), 320e6 (DL3), 480e6 (DL4)	CAR+ T cells (flat dose)	Single infusion	IV	36690811	31005597
NCT03975907	LUMMICAR-1	Phase I/II	Zevorcabtagene autoleucel	BCMA	25C2	4-1BB	CD8α / CD8α	RRMM	Adults	100e8 (DL1), 150e8 (DL2)	CAR+ T cells (flat dose)	Single infusion	IV	DOI: 10.1182/blood-2021-150124, DOI: 10.1182/blood-2023-184373	35443566
NCT03915184	LUMMICAR-2	Phase Ib/II	Zevorcabtagene autoleucel	BCMA	25C2	4-1BB	CD8α / CD8α	RRMM	Adults	1.5e8 to 1.8e8 (DL1), 2.5e8 to 3e8 (DL2)	CAR+ T cells (flat dose)	Single infusion	IV	DOI: 10.1182/blood-2020-139802	35443566
NCT03361748	KarMMa	Phase II	Idecabtagene vicleucel	BCMA	C11D5.3	4-1BB	CD8α / CD8α	RRMM	Adults	150e6 (DL1), 300e6 (DL2), 450e6 (DL3)	CAR+ T cells (flat dose)	Single infusion	IV	33626253	29641319
NCT04318327	N/A	Phase I	PHE885	BCMA	10 (BCMA-10)	4-1BB	CD8α / CD8α	RRMM	Adults	2.5e6 (DL1), 5e6 (DL2), 10e6 (DL3), 14.3e6 (DL4), 20e6 (DL5)	CAR+ T cells (flat dose)	Single infusion	IV	DOI: 10.1182/blood-2021-146646, DOI:10.1200/JCO.2023.41.16_suppl.8004	DOI: 10.1182/blood-2021-148390
NCT04155749	N/A	Phase I	ACLX-001	BCMA	ddBCMA	4-1BB	CD8 / CD8	RRMM	Adults	100e6 (DL1), 300e6 (DL2)	CAR+ T cells (flat dose)	Single infusion	IV	35468618	35737298
NCT04720313	N/A	Phase I	NXC-201	BCMA	C11D5.3	4-1BB	CD8α / CD8α	RRMM	Adults	150e6 (cohort 1), 450e6 (cohort 2), 800e6 (cohort 3)	CAR+ T cells (flat dose)	Single infusion	IV	36200421	35354252
NCT05066646	FUMANBA-1	Phase Ib/II	CT103A	BCMA	ADI-34860	4-1BB	CD8α / CD8α	RRMM	Adults	1e6 (DL1), 3e6 (DL2), 6e6 (DL3), 1e6 (Expansion group)	CAR+ T cells per kg	Single infusion	IV	33512480, DOI: 10.1097/01.HS9.0000970372.45392.b8.	33512480
NCT03758417	CARTIFAN-1	Phase II	Ciltacabtagene autoleucel	BCMA	VHH1 and VHH2	4-1BB	CD8α / CD8α	RRMM	Adults	0.5e6 to 1e6	CAR+ viable T cells per kg	Single infusion	IV	36269898
NCT04181827	CARTITUDE-4	Phase III	Ciltacabtagene autoleucel	BCMA	VHH1 and VHH2	4-1BB	CD8α / CD8α	RRMM	Adults	0.75e6	CAR+ viable T cells per kg	Single infusion	IV	37272512
NCT03651128	KarMMa-3	Phase III	Idecabtagene vicleucel	BCMA	C11D5.3	4-1BB	CD8α / CD8α	RRMM	Adults	150e6 to 450e6	CAR+ T cells (flat dose)	Single infusion	IV	36762851	29641319
NCT00902044	N/A	Phase I	HER2 CAR T	HER2	FRP5	CD28	IgG1 / CD28	Advanced sarcoma	Children and adults	1e8 (cohort A), 1e8 (cohort B), 1e8 (cohort C)	Total T cells per m² (flat dose, cohort A and cohort B), CAR+ T cells per m² (cohort 3)	Single infusion after fludarabine (cohort A), mulitple infusions ranging from 1-7 after fludarabine and cyclophosphamide (cohort B), single infusion after fludarabine and cyclophosphamide (cohort C)	IV	DOI: 10.1038/s43018-024-00749-6
NCT00085930	N/A	Phase I	14g2a.zeta	GD2	14.G2a	N/A	IgG1 / CD3-Zeta	High-risk neuroblastoma	Children and adults	2e7 (DL1), 5e7 (DL2), 1e8 (DL3)	CAR-T cells per m²	Single infusion	IV	21984804	18978797
NCT02761915	N/A	Phase I	RQR8/GD2 CAR-T cells	GD2	huK666	CD28 fused with OX40	IgG1-CH2-CH3 / CD28	r/r neuroblastoma	Children	1e7 (DL1), 1e7 (DL2), 1e7 (DL3), 1e8 (DL4), 1e9 (DL5)	1RG-CART cell dose per m²	Single infusion alone (DL1), single infusion with cyclophosphamide (DL2). Split dose, first infusion day 0 and second infusion day 1 with cyclophosphamide and fludarabine (DL3 to DL5)	IV	33239386	27030986
NCT04196413	N/A	Phase I	GD2CART	GD2	14.G2a	4-1BB	CD8α / CD8α	Diffuse intrinsic pontine glioma or diffuse midline gliomas	Children and adults	1e6 (DL1), 3e6 (DL2), 10e6 (DL3)	Transduced T cells per kg	Single infusion administered IV. Two patients received second infusion intracerebroventricularly at DL1 dose on day 28	IV or intracerebroventricular	35130560	35130560
NCT03373097	N/A	Phase I/II	GD2-CART01	GD2	14.G2a	4-1BB and CD28	N/A / N/A	r/r high-risk neuroblastoma	Children and adults	3e6 (DL1), 6e6 (DL2), 10e6 (DL3)	CAR+ T cells per kg	Single infusion	IV	37018492	29872565
NCT04555551	N/A	Phase I	MCARH109	GPRC5D	109	4-1BB	IgG4-CH2-CH3 / CD28	RRMM	Adults	25e6 (DL1), 50e6 (DL2), 150e6 (DL3), 450e6 (DL4)	CAR+ T cells (flat dose)	Single infusion	IV	36170501	30918115
NCT02159716	N/A	Phase I	CART-meso	Mesothelin	SS1	4-1BB	CD8α / CD8α	Malignant pleural mesothelioma, ovarian carcinoma, or pancreatic ductal adenocarcinoma	Adults	1e7 to 3e7 (cohort 1), 1e7 to 3e7 (cohort 2), 1e8 to 3e8 (cohort 3), 1e8 to 3e8 (cohort 4)	CART-meso cells per m²	Single infusion without cyclophosphamide (cohort 1 and cohort 3), single infusion with cyclophosphamide (cohort 2 and cohort 4).	IV	31420241	24824231, 19211796
NCT03608618	N/A	Phase I	MCY-M11	Mesothelin	P4	4-1BB	CD8 / CD8	r/r adenocarcinoma of the ovary, fallopian tube, primary peritoneum, or peritoneal mesothelioma	Adults	1e7 (DL1), 5e7 (DL2), 1e8 (DL3), 5e8 (DL4)	Cells per dose (flat dose)	Infused once a week for three weeks. One infusion dose given on day 1, day 8, then day 15.	IP	DOI:10.1200/JCO.2020.38.15_suppl.3014	29334771, US20190211109A1
NCT02414269	N/A	Phase I/II	iCasp9M28z	Mesothelin	m912	CD28	N/A / CD28	Malignant pleural mesothelioma	Adults	3e5 (DL1), 3e5 (DL2), 1e6 (DL3), 3e6 (DL4), 6e6 (DL5), 1e7 (DL6), 3e7 (DL7), 6e7 (DL8)	Mesothelin-targeted CAR-T cells per kg	Single infusion alone (DL1), single infusion with cyclophosphamide (DL2 to DL8)	Intrapleural or interventional radiology	34266984	25378643

## Sheet: TCR
NCT# (clinicaltrials.gov)	Trial name	Clinical trial phase	Product name	Target antigen (protein)	Target epitope, amino acid sequence	HLA restriction	TCR clone	Disease	Patient group	Cell dose	Cell dose, unit	Cell dose comment	Route of administration	Clinical results, PMID reference, DOI, and/or ePoster	Preclinical reference, PMID reference, patent, and/or protocol #
NCT00052520	N/A	Phase I/II	WT1-specific CTLs	WT1	RMFPNAPYL	A*02:01	B10	Leukemia	Children and adults	3.3e8, 1e9, 3.3e9 (cohort 1), 3.3e8, 1e9, 3.3e9, 1e10 (cohort 2), 3.3e9, 1e10 (cohort 3)	WT1-specific CTLs per m²	In cohort 1 and cohort 2, first infusion of 3.3e6 cells/m² was given on day 0, second infusion of 1e9 cells/m² on day 7, and third and fourth infusion of 3.3e9 cells/m² on days 14 and 28, respectively. Cohort 2 received an additional fifth infusion of 1e10 cells/m² on day 49. Cohort 3 received first infusion 3.3e9 cells/m² on day 0, second and third infusion of 1e10 cells/m² on days 14 and 28, re…	IV	23447018	16469329
NCT01640301	N/A	Phase I/II	TTCR-C4	WT1	RMFPNAPYL	A*02:01	C4	AML	Children and adults	1e9, 3.3e9, 1e10 (stage 1), 1e10 (stage 2)	WT1-specific transduced T cells per m²	First infusion of 1e9 cells/m² on day 0, second infusion of 3.3e9 cells/m² on day 28, third and fourth infusion of 1e10 cells/m² on days 56 and 84 (stage 1). First and second infusion of 1e10 cells/m² on days 0 and 28 (stage 2)	IV	31235963	Protocol #2498 (accessed from clinicaltrials.gov)
NCT# N/A (UMIN-CTR, umin.ac.jp. UMIN ID: UMIN000011519)	N/A	Phase I	WT1-specific TCR-T cells	WT1	CYTWNQMNL	A*24:02	TAK-1	Refractory WT1+ AML or high-risk myelodysplastic syndrome	Adults	2e8 (DL1), 1e9 (DL2), 5e9 (DL3)	Cells per dose (whole cells including TCR-T cells, flat dose)	Infused twice on days 0 and 28	IV	28860210	10607714
NCT00509288	N/A	Phase II	Anti-MART-1 F5 TCR	MART-1	ELAGIGILTV	A*02:01	DMF5	Metastatic melanoma	Adults	5e8 to 3e11	Transduced anti-MART-1 F5 TCR (flat dose)	Single infusion	IV	19451549	17056587
NCT00910650	N/A	Phase II	Anti-MART-1 F5 TCR	MART-1	ELAGIGILTV	A*02:01	DMF5	Progressive locally advanced or metastatic melanoma	Adults	1e9 (initial dose, cryopreserved TCR transgenic lymphocytes), 1e10 (amended dose, freshly produced TCR transgenic lymphocytes)	Transduced anti-MART-1 F5 TCR (flat dose)	Single infusion (for initial and amended dose)	IV	24634374, 29899062
NCT02654821	N/A	Phase I/II	1D3HMCys T cells	MART-1	EAAGIGILTV	A*02:01	1D3	Metastatic melanoma	Adults	5e7 (DL1), 1e8 (DL2), 2.5e8 (DL3)	Gene-modified T cells (flat dose)	Single Infusion	IV	35865122	11937585
NCT00670748	N/A	Phase II	Letetresgene autoleucel	NY-ESO-1	SLLMWITQC	A*02	c259	Metastatic synovial cell sarcoma or melanoma	Adults	1e8 to 1e11	Transduced NY-ESO-1 TCR (flat dose)	Single infusion	IV	21282551, 25538264	18424733, Protocol #08-C-0121N (accessed from clinicaltrials.gov)
NCT01352286	N/A	Phase I/IIa	Letetresgene autoleucel	NY-ESO-1/LAGE1a	SLLMWITQC	A*02	c259	MM	Adults	0.1e10 to 1e10	Transduced T cells (flat dose)	Single infusion	IV	26193344	Protocol #ADP-01411 (accessed from clinicaltrials.gov)
NCT01343043	N/A	Phase I/II	Letetresgene autoleucel	NY-ESO-1/LAGE1a	SLLMWITQC	A*02	c259	Recurrent and/or metastatic synovial sarcoma	Children and adults	0.025e9 to 0.125e9 (<40kg), 1e9 to 5e9 (≥40kg)	Transduced T cells per kg (<40kg), transduced T cells (≥40kg, flat dose)	Single infusion (<40kg and ≥40kg)	IV	29891538, 31651363	Protocol #ADP-04511 (accessed from clinicaltrials.gov)
NCT02992743	N/A	Phase I/II	Letetresgene autoleucel	NY-ESO-1/LAGE1a	SLLMWITQC	A*02	c259	Advanced or metastatic NY-ESO-1+ myxoid/round cell liposarcoma	Adults	1e9 to 8e9	Transduced T cells (flat dose)	Single infusion	IV	DOI:10.1200/JCO.2022.40.16_suppl.11500	Protocol #208469 (accessed from clinicaltrials.gov)
NCT03168438	N/A	Phase I	Letetresgene autoleucel	NY-ESO-1/LAGE1a	SLLMWITQC	A*02	c259	RRMM	Adults	1e9 to 8e9	Transduced T cells (flat dose)	Single infusion	IV	36534160	Protocol #208470/05 (accessed from clinicaltrials.gov)
NCT02280811	N/A	Phase I/II	E6 TCR-T cells	HPV-16 E6	TIHDIILECV	A*02:01	N/A	Metastatic HPV-16+ epithelial cancers	Adults	1e9 (DL1), 1e10 (DL2), 1e11 (DL3), 1e11 to 2e11 (DL4)	Anti-HPV-16 E6 engineered PBL cells (flat dose)	Single infusion	IV	26429982, 31408414	20615877
NCT02858310	N/A	Phase I/II	E7 TCR-T cells	HPV-16 E7	YMLDLQPET	A*02:01	N/A	Metastatic HPV-16+ epithelial cancers	Adults	1e9 (DL1), 1e10 (DL2), 1e11 (DL3)	Transduced E7 TCR-T cells (flat dose)	Single infusion	IV	33558725	29669936
NCT01273181	N/A	Phase I/II	Anti-MAGE-A3 TCR	MAGE-A3/A9/A12	KVAELVHFL	A*02:01	N/A	Metastatic cancers	Adults	5e9 to 3e10 (DL1), >3e10 to 1e11 (DL2)	Anti-MAGE-A3/A12 TCR-T cells (flat dose)	Single infusion (neurotoxicity)	IV	23377668	21149604
NCT02111850	N/A	Phase I/II	Anti-MAGE-A3-DP4 TCR	MAGE-A3/A6	KKLLTQHFVQENYLEY	DPB1*04:01	6F9 and R12C9	Metastatic cancers	Adults	1e7 to 1e11	TCR-transduced CD4+ T cells (flat dose)	Single infusion	IV	28809608	27163739
NCT# N/A (UMIN-CTR, umin.ac.jp. UMIN ID: UMIN000002395)	N/A	Phase I	MAGE-A4–specific TCR	MAGE-A4	NYKRCFPVI	A*24:02	2-28	Recurrent MAGE-A4+ esophageal tumors	Adults	2e8 (DL1), 1e9 (DL2), 5e9 (DL3)	Cells per dose (whole cells including TCR-T cells, flat dose)	Single infusion	IV	25855804
NCT03132922	N/A	Phase I	Afamitresgene autoleucel	MAGE-A4	GVYDGREHTV	A*02	3D10	r/r metastatic MAGE-A4+ solid tumors	Adults	0.08e9 to 0.12e9 (DL1), 0.5e9 to 1.2e9 (DL2), 1.2e9 to 6e9 (DL3), 1.2e9 to 10e9 (Expansion group)	Transduced cell number (flat dose)	Single infusion	IV	36624315	WO2023012478A1
NCT04044859	SURPASS	Phase I	ADP-A2M4CD8 SPEAR T cells	MAGE-A4	GVYDGREHTV	A*02	3D10	Advanced MAGE-A4+ cancers	Adults	0.8e9 to 1.2e9 (DL1), 1.2e9 to 6e9 (DL2), 1.2e9 to 10e9 (Expansion group)	Transduced T cells (flat dose)	Single infusion	IV	DOI:https://doi.org/10.1016/j.annonc.2021.08.1062, Hong DS, et al. E-poster 540P: ESMO 2021; Virtual	WO2023012478A1
NCT04044768	SPEARHEAD-1	Phase II	Afamitresgene autoleucel	MAGE-A4	GVYDGREHTV	A*02	3D10	Metastatic synovial sarcoma or myxoid/round cell liposarcoma	Children and adults	1e9 to 10e9	Transduced T cells (flat dose)	Single infusion	IV	DOI:10.1200/JCO.2022.40.16_suppl.11562	WO2023012478A1
NCT02592577	N/A	Phase I	ADP-A2M10 SPEAR T cells	MAGE-A10	GLYDGMEHL	A*02	c796	Advanced NSCLC	Adults	0.08e9 to 0.12e9 (DL1), 0.5e9 to 1.2e9 (DL2), 1.2e9 to 6e9 (DL3), 1.2e9 to 15e9 (Expansion group)	Transduced ADP-A2M10 T cells (flat dose)	Single infusion	IV	35086946	30713784
NCT02989064	N/A	Phase I	ADP-A2M10 SPEAR T cells	MAGE-A10	GLYDGMEHL	A*02	c796	Advanced MAGE-A10+ head and neck squamous cell carcinoma, melanoma, or urothelial carcinoma	Adults	0.08e9 to 0.12e9 (DL1), 0.5e9 to 1.2e9 (DL2), >1.2 to 6e9 (DL3), 1.2e9 to 15e9 (Expansion group)	Transduced T cells (flat dose)	Single infusion	IV	35372008	30713784
NCT00923806	N/A	Phase I	Anti-CEA TCR engineered PBL	CEA	IMIGVLVGV	A*02:01	N/A	Metastatic colorectal cancer	Adults	2e8 (DL1), 4e8 (DL2)	Transduced anti-CEA TCR engineered PBL (flat dose)	Single Infusion	IV	21157437	19118044
NCT01586403	N/A	Phase I	TIL1383I TCR	Tyrosinase	YMDGTMSQV	A*02	TIL 1383I	Metastatic melanoma	Adults	2.5e6 (DL1), 7.5e6 (DL2), 2.5e7 (DL3), 7.5e7 (DL4)	TIL 1383I TCR-transduced T cells per kg	Single Infusion	IV	29052782	10626817
NCT# N/A (EU Clinical Trials Register, clinicaltrialsregister.eu, EudraCT# 2010-024625-20	N/A	Phase I	HA-1H TCR-T cells	HA-1H	VLHDDLLEA	A*02:01	HA1.M7	High-risk leukemia	Adults	3e6 to 280e6	HA-1H TCR-transduced CMV or EBV-specific T cells (flat dose)	First infusion was scheduled 8 weeks post allo SCT. Second infusion was scheduled 13 weeks post allo SCT.	IV	32973756	20534461
NCT03686124	ACTengine	Phase I	IMA203 or IMA203CD8	PRAME	SLLQHLIGL	A*02	R11P3D3 KE	Advanced solid cancers	Adults	0.08e9 to 0.81e9	Transduced CD8+ T cells (flat dose)	Single infusion of IMA203 or IMA203CD8 cell product	IV	DOI: 10.1136/jitc-2021-SITC2021.959	US20180273602A1
NCT00509496	N/A	Phase II	Anti-gp100:154-162 TCR engineered PBL	gp100	KTWGQYWQV	A*02:01	N/A	Metastatic melanoma	Adults	5e8 to 3e11	Transduced anti-gp100:154-162 TCR engineered PBL (flat dose)	Single infusion	IV	19451549	18496571
NCT03747484	ATTAC-MCC	Phase I/II	FH-MCVA2TCR	MCPyV	KLLEIAPNC	A*02:01	TCR1007	Metastatic or unresectable MCPyV+ merkel cell carcinoma	Adults	100e6 to 900e6	Tetramer+ CD8+ T cells (flat dose)	Single infusion (exception: three patients received second infusions between 300e6 to 900e6 tetramer+ T cells)	IV	DOI:10.1200/JCO.2022.40.16_suppl.TPS9596, DOI:10.1200/JCO.2022.40.16_suppl.9549	US20210252057A1
NCT05140187	N/A	Phase I	CMV TCR-T cells	CMV	NLVPMVATV (A*02:01), ATVQGQNLK (A*11:01), QYDPVAALF (A*24:02)	A*02:01, A*11:01, A*24:02	N/A	CMV Infection	Children and adults	1e3 (DL1), 1e5 (DL2), 5e5 (DL3)	CMV TCR-T cells per kg	Infused one to three doses	IV	38184303
NCT03970382	N/A	Phase I	NeoTCR-P1	Neoantigen	Varied	Varied	Neoantigen	r/r metastatic solid tumors	Adults	4e8 (DL1), 1.3e9 (DL2), 4e9 (DL3)	NeoTCR+ T cells (flat dose)	Single infusion	IV	36356599
NCT03935893	N/A	Phase II	KRAS G12D–reactive TCR	Mutant KRAS (G12D)	GADGVGKSA (9-mer), GADGVGKSAL (10-mer)	C*08:02	N/A	Advanced solid cancers	Adults	1e10 to 5e10	Transduced T cells (flat dose)	Single infusion of cell product consisted of both 9-mer TCR- and 10-mer TCR-transduced T cells	IV	35648703	27959684
NCT05194735	N/A	Phase I/II	Sleeping Beauty TCR-T cells	Mutated KRAS (G12D, G12V), TP53 (R175H), EGFR (N/A)	Varied	Varied	Neoantigen	NSCLC, colorectal, endometrial, pancreatic, ovarian or bile duct cancer	Adults	0.1e10 to 1e10 (DL1), 1e10 to 7e10 (DL2), 7e10 to 15e10 (DL3)	TCR+ T cells (flat dose)	Single infusion	IV	DOI:10.1200/JCO.2023.41.16_suppl.2547, DOI:10.1200/JCO.2022.40.16_suppl.TPS2679
NCT0336921	N/A	Phase I	HA-1 TCR-T cells	HA-1H	VLHDDLLEA	A*02:01	HA1 TCR2 (HA-1 TCR)	Leukemia, myeloid neoplasms	Adults x8, Children x1 (2 year-old)	3e6 (DL1), 1e7 (DL2), 3e7 (DL3)	TCR-T cells per kg	One or more infusions	IV	38683966	29051183
